# Supplementary material for: Retinoic acid catabolizing enzyme CYP26C1 is a genetic modifier in SHOX deficiency
Source: EMBO Mol Med. 2016 Nov 14;8(12):1455–69. doi: 10.15252/emmm.201606623 (PMC5167135; doi:10.15252/emmm.201606623)
Supplement: Supplementary file 5 — Dataset EV2 [file EMMM-8-1455-s005.xlsx]

## Sheet: Dataset EV2
	Dataset EV2. Variants identified in family 1 and in the screening of CYP26C1 in 68 individuals bearing SHOX damaging variants and presenting with LWD with mesomelia and MD (including family 2 and family 3). Mutation taster, Polyphen2, Provean, SIFT, and CADD were used as mutation prediction softwares.
	N	Transcript	Protein	Annotation	rsID	Mutation taster	Polyphen 2	Provean	SIFT	CADD	Allele frequency our cohort	Allele frequency ExAC	Allele frequency TGP	Allele frequency EVS
	1	c.356A>C	p.Gln119Pro	missense	rs201284617	disease causing	probably damaging	deleterious	tolerated	23.5	0.0073 (1/136) Family 3, Japan	0.000206 (1/14556)	0.0012 (6/5002) Found 4 times in Finnish, 2 times in Southern Han Chinese	not found
	2	c.639C>T	p.Thr213=	synonymous	rs55843714	polymorphism	unknown	neutral	tolerated	-	0.2941 (40/136)	0.4687 (53306/113722)	0.2823 (1414/3594)	0.4401 (5673/7217)
	3	c.705+4C>T	p.-	splice region	rs58993699	polymorphism	unknown	neutral	tolerated	-	0.0147 (2/136)	0.01679 (1790/106604)	0.033 (165/4843)	0.0289 (352/11796)
	4	c.734G>A	p.Arg245Gln	missense	rs11187265	polymorphism	benign	neutral	tolerated	11.09	0.0882 (12/136)	0.09819 (11798/120154)	0.074 (370/4638)	0.085 (106/11900)
	5	c.1191+69_1191+ 75delCTGCCGC	p.-	intron	rs76924069	polymorphism	unknown	unknown	unknown	-	0.1470 (20/136)	not found	not found	not found
	6	c.1191+52C>T	p.-	intron	-	polymorphism	unknown	unknown	unknown	-	0.0147 (2/136)	0.0001859 (1/5380)	not found	not found
	7	c.1133G>A	p.Arg378His	missense	rs200442762	disease causing	probably damaging	deleterious	damaging	35	0.0073 (1/136) Family 2, France	not found	0.0002 (1/5007) Found 1 time in Southern Han Chinese	not found
	8	c.1401C>G	p.Ala467=	synonymous	rs61729502	disease causing	unknown	neutral	tolerated	-	0.0073 (1/136)	0.003851 (270/70118)	0.0006 (3/5005)	0.0022 (28/12412)
	9	c.1523T>G	p.Phe508Cys	missense	-	disease causing	probably damaging	deleterious	damaging	24	- - Family 1, Germany	not found	not found	not found
	N	SHOX mutation	Number of individuals	SHOX mutation frequency in databases	Mutation taster	Polyphen 2	Provean	SIFT	CADD
	1	deletion	1/1	not found in ExAC, TGP and EVS	-	-	-	-	-
	2	deletion deletion regulatory regions missense	26/40 6/40 8/40	-	-	-	-	-	-
	3	missense	2/2	-	-	-	-	-	-
	4	deletion deletion regulatory regions missense	10/12 1/12 1/12	-	-	-	-	-	-
	5	deletion deletion regulatory regions missense	13/20 3/20 4/20	-	-	-	-	-	-
	6	deletion	2/2	-	-	-	-	-	-
	7	p.Leu132Val	1/1	not found in ExAC, TGP and EVS	polymorphism	probably damaging	deleterious	damaging	25.9
	8	deletion	1/1	-	-	-	-	-	-
	9	p.Val161Ala	1/1	not found in ExAC, TGP and EVS	polymorphism	probably damaging	deleterious	damaging	26.5
