# Supplementary material for: Retinoic acid catabolizing enzyme CYP26C1 is a genetic modifier in SHOX deficiency
Source: EMBO Mol Med. 2016 Nov 14;8(12):1455–69. doi: 10.15252/emmm.201606623 (PMC5167135; doi:10.15252/emmm.201606623)
Supplement: Supplementary file 6 — Dataset EV3 [file EMMM-8-1455-s006.xlsx]

## Sheet: Dataset EV3
		Dataset EV3. Variants identified by screening of CYP26C1 in 350 healthy normal height control individuals. Mutation taster, Polyphen2, Provean, SIFT, and CADD were used as mutation prediction softwares.
		Transcript	Protein	Annotation	rsID	Mutation taster	Polyphen 2	Provean	SIFT	CADD	Allele frequency our cohort	Allele frequency ExAC	Allele frequency TGP	Allele frequency EVS
		c.479G>A	p.Arg160His	missense	-	disease causing	probably damaging	neutral	tolerated	23	0.0014 (1/700)	not found	not found	not found
		c.610G>C	p.Glu204Gln	missense	rs536813419	disease causing	probably damaging	neutral	tolerated	27.9	0.0014 (1/700)	not found	0.0002 (1/5007) Found 1 time in Peruvian	not found
		c.639C>T	p.Thr213=	synonymous	rs55843714	polymorphism	unknown	neutral	tolerated	-	0.3414 (239/700)	0.4687 (53306/113722)	0.2823 (1414/3594)	0.4401 (5673/7217)
		c.705+4C>T	p.-	splice region	rs58993699	polymorphism	unknown	neutral	tolerated	-	0.0085 (6/700)	0.01679 (1790/106604)	0.033 (165/4843)	0.0289 (352/11796)
		c.734G>A	p.Arg245Gln	missense	rs11187265	polymorphism	benign	neutral	tolerated	11.09	0.0657 (46/700)	0.09819 (11798/120154)	0.074 (370/4638)	0.085 (1106/11900)
		c.1191+69_1191+ 75delCTGCCGC	p.-	intron	rs76924069	polymorphism	unknown	unknown	unknown	-	0.2128 (149/700)	not found	not found	not found
		c.1470C>G	p.Pro490Pro	synonymous	-	disease causing	unknown	neutral	tolerated	-	0.0014 (1/700)	0.00001 (1/62028) Found 1 time in East Asian	not found	not found
