# Supplementary material for: Retinoic acid catabolizing enzyme CYP26C1 is a genetic modifier in SHOX deficiency
Source: EMBO Mol Med. 2016 Nov 14;8(12):1455–69. doi: 10.15252/emmm.201606623 (PMC5167135; doi:10.15252/emmm.201606623)
Supplement: Supplementary file 7 — Dataset EV4 [file EMMM-8-1455-s007.xlsx]

## Sheet: Dataset EV4
	Dataset EV4. Primers used for expression analysis, for testing morpholinos, and morpholino oligos.
	Species	Name	Comment	Sequence
	Human	SOX9	Primers to test SOX9 expression by RT-PCR	Forward 5’-GAAGGACCACCCGGATTACA-3‘ Reverse 5‘-CGTTGACATCGAAGGTCTCG-3‘
		SHOX	Primers to test SHOX expression by RT-PCR	Forward 5’-AAGTTTTGGAGAGCGGACTG-3‘ Reverse 5‘-GCCTCTGTTTCAGCTTGGTC-3‘
		CYP26C1	Primers to test CYP26C1 expression by RT-PCR	Forward 5’-GTTCCCTTCAGTGGCCTACG-3‘ Reverse 5‘-ACAGCCGACTCCTTCAGCTC-3‘
		HPRT qPCR	Primers for HPRT qPCR	Forward 5’-TGATAGATCCATTCCTATGACTGAGA-3‘ Reverse 5‘-AAGACATTCTTTCCAGTTAAAGTTGAG-3‘
		SDHA qPCR	Primers for SDHA qPCR	Forward 5’-TGGGAACAAGAGGGCATCTG-3‘ Reverse 5‘-CCACCACTGCATCAAATTCATG-3‘
		SHOX qPCR	Primers for SHOX qPCR	Forward 5’-TGTTCAAGGACCACGTAGACA-3‘ Reverse 5‘-GCGCTTCTCTTTGCATTCAT-3‘
	Zebrafish	cyp26c1 MO	MO targeting the exon 3 intron 3 junction in cyp26c1	5‘-AACTACGGTTATCCTCACCTTGCGC-3‘
		cyp26c1 test	Primers to test cyp26c1 MO	Forward 5’-TTTTGGGCAAACCTCTCATC-3‘ Reverse 5‘-AGTAATCGCTGGCTTGCTGT-3‘
		shox MO1	MO targeting the exon 2 intron 2 junction in shox	5‘-CGCATGGAAGAATGGGAGCTTACCT-3‘
		shox MO1 test	Primers to test shox MO1 by RT-PCR	Forward 5’-GAGTTTAGCGTGACAAGGGC-3‘ Reverse 5‘-GGTGAGGATGGGAGTGTGTT-3‘
		shox MO2	MO targeting the exon 1 intron 1 junction in shox	5‘-CGTGCAGAAGAAACTCACCGTCAGA-3‘
		shox MO2 test	Primers to test shox MO2 by RT-PCR	Forward 5’-TGAGCAGATAAAAGATTCGCGTTA-3‘ Reverse 5‘-GAAACTGCAACTGAGCCTGAACCT-3‘
		eef1a test	Primers for eef1a RT-PCR	Forward 5’-ATCTACAAATGCGGTGGAAT-3‘ Reverse 5‘-ATACCAGCCTCAAACTCACC-3‘
		b-actin qPCR	Primer for b-actin qPCR	Forward 5’-GCAATGAGCGTTTCCGTTGC-3‘ Reverse 5‘-TGGATACCGCAAGATTCCATACCC-3‘
		eef1a qPCR	Primers for eef1a qPCR	Forward 5’-TCTCTACCTACCCTCCTCTTGGTC-3‘ Reverse 5‘-TTGGTCTTGGCAGCCTTCTGTG-3‘
		shox qPCR	Primers for shox qPCR	Forward 5’-GGTCGCTCCTTACGTGAATATGGG-3‘ Reverse 5‘-TGCAACTGAGCCTGAACCTGTTG-3‘
		col2a1 ISH probe	Primers for col2a1 in situ hybridization probe cloning	Forward 5’-CATCAACGGGCAGATTGAGG-3‘ Reverse 5‘-CAGCACGACTTTATTTTGCGT-3‘
		shox ISH probe	Primers for shox in situ hybridization probe cloning	Forward 5’-CGAATCCACGTTGAGCAGA-3‘ Reverse 5‘-TGAGTGTCACGGCCTTTTC-3‘
